# Supplementary material for: Identification of apoptosis-related gene signatures as potential biomarkers for differentiating active from latent tuberculosis via bioinformatics analysis
Source: Front Cell Infect Microbiol. 2024 Jan 19;14:1285493. doi: 10.3389/fcimb.2024.1285493 (PMC10834671; doi:10.3389/fcimb.2024.1285493)
Supplement: Supplementary file 1 [file Table_1.xls]

CASP1 
F: AGAACTGGAGCTGAGGTTG
R: GTAGTCATGTCCGAAGCAG


Casp4 
F:GCCTGGCTCTCATCATATGCA
R: CCTTCATCCCTGTGATGTCAAA


Casp5
F:CGGAAGGTACAGAAATCATTTGAA
R: GTCAAGGTTGCTCGTTCTATGGT


IFI16 
F:GCAATGGGTTCCTGGAGGTATAT
R:CGCTGGCACTTCTAATCAATCC


ATF3
F:CTCTGCGCTGGAATCAGTCA
R:CCTCGGCTTTTGTGATGGA


TNFSF10  
F:CCCCAATGACGAAGAGAGTATGA
R:TTCTAACGAGCTGACGGAGTTG
