# Supplementary material for: Identification of apoptosis-related gene signatures as potential biomarkers for differentiating active from latent tuberculosis via bioinformatics analysis
Source: Front Cell Infect Microbiol. 2024 Jan 19;14:1285493. doi: 10.3389/fcimb.2024.1285493 (PMC10834671; doi:10.3389/fcimb.2024.1285493)
Supplement: Supplementary file 2 [file Table_2.xls]

ONTOLOGY	ID	Description	GeneRatio	BgRatio	pvalue	p.adjust	qvalue	geneID	Count
GO:0097193	BP	GO:0097193	intrinsic apoptotic signaling pathway	8/20	288/18723	3.05304421504834e-10	2.90649809272602e-07	1.54580449204026e-07	PLAUR/CASP4/POLB/PML/MUC1/IFI16/SHISA5/IFI6	8
GO:2001233	BP	GO:2001233	regulation of apoptotic signaling pathway	7/20	356/18723	5.30751764115879e-08	0.0000172439562375489	9.1711001219162e-06	PLAUR/ATF3/TNFSF10/PML/MUC1/IFI6/G0S2	7
GO:0008630	BP	GO:0008630	intrinsic apoptotic signaling pathway in response to DNA damage	5/20	99/18723	5.434019822757e-08	0.0000172439562375489	9.1711001219162e-06	POLB/PML/MUC1/IFI16/SHISA5	5
GO:0097191	BP	GO:0097191	extrinsic apoptotic signaling pathway	6/20	219/18723	8.08368289181501e-08	0.0000192391652825197	0.0000102322407130606	SORT1/ATF3/TNFSF10/PML/IFI6/G0S2	6
GO:0042771	BP	GO:0042771	intrinsic apoptotic signaling pathway in response to DNA damage by p53 class mediator	4/20	43/18723	1.13737463187194e-07	0.0000194718351803368	0.0000103559848758757	PML/MUC1/IFI16/SHISA5	4
GO:2000116	BP	GO:2000116	regulation of cysteine-type endopeptidase activity	6/20	235/18723	1.2272165029624e-07	0.0000194718351803368	0.0000103559848758757	PLAUR/CASP1/TNFSF10/PML/IFI16/IFI6	6
GO:2001238	BP	GO:2001238	positive regulation of extrinsic apoptotic signaling pathway	4/20	48/18723	1.78716669646158e-07	0.0000243054670718774	0.000012926724526286	ATF3/TNFSF10/PML/G0S2	4
GO:0060760	BP	GO:0060760	positive regulation of response to cytokine stimulus	4/20	57/18723	3.60578046547364e-07	0.0000429087875391363	0.0000228207947880634	CASP1/PARP9/CASP4/TLR4	4
GO:2001236	BP	GO:2001236	regulation of extrinsic apoptotic signaling pathway	5/20	151/18723	4.48944605035698e-07	0.0000474883626659983	0.0000252564157920668	ATF3/TNFSF10/PML/IFI6/G0S2	5
GO:0072332	BP	GO:0072332	intrinsic apoptotic signaling pathway by p53 class mediator	4/20	76/18723	1.15600445470438e-06	0.000110051624087857	0.0000585303308118744	PML/MUC1/IFI16/SHISA5	4
GO:0043281	BP	GO:0043281	regulation of cysteine-type endopeptidase activity involved in apoptotic process	5/20	209/18723	2.23488707299603e-06	0.000193419317590202	0.00010286896479532	PLAUR/CASP1/TNFSF10/PML/IFI6	5
GO:0052548	BP	GO:0052548	regulation of endopeptidase activity	6/20	432/18723	4.29284182705999e-06	0.000340565451613426	0.000181127799896128	PLAUR/CASP1/TNFSF10/PML/IFI16/IFI6	6
GO:0032611	BP	GO:0032611	interleukin-1 beta production	4/20	110/18723	5.08208979372478e-06	0.000345582105973285	0.000183795879006137	CASP1/PML/IFI16/TLR4	4
GO:0032651	BP	GO:0032651	regulation of interleukin-1 beta production	4/20	110/18723	5.08208979372478e-06	0.000345582105973285	0.000183795879006137	CASP1/PML/IFI16/TLR4	4
GO:0052547	BP	GO:0052547	regulation of peptidase activity	6/20	461/18723	6.2346053299999e-06	0.000395689618277327	0.000210445274647716	PLAUR/CASP1/TNFSF10/PML/IFI16/IFI6	6
GO:0051607	BP	GO:0051607	defense response to virus	5/20	265/18723	7.12616625564151e-06	0.000399065310315924	0.000212240617273286	PARP9/PML/IFI16/DTX3L/IFI6	5
GO:0140546	BP	GO:0140546	defense response to symbiont	5/20	265/18723	7.12616625564151e-06	0.000399065310315924	0.000212240617273286	PARP9/PML/IFI16/DTX3L/IFI6	5
GO:2001235	BP	GO:2001235	positive regulation of apoptotic signaling pathway	4/20	126/18723	8.71487991423059e-06	0.000429382928449941	0.000228364870172956	ATF3/TNFSF10/PML/G0S2	4
GO:0032612	BP	GO:0032612	interleukin-1 production	4/20	128/18723	9.27583520065174e-06	0.000429382928449941	0.000228364870172956	CASP1/PML/IFI16/TLR4	4
GO:0032652	BP	GO:0032652	regulation of interleukin-1 production	4/20	128/18723	9.27583520065174e-06	0.000429382928449941	0.000228364870172956	CASP1/PML/IFI16/TLR4	4
GO:0007249	BP	GO:0007249	I-kappaB kinase/NF-kappaB signaling	5/20	281/18723	9.47168224521928e-06	0.000429382928449941	0.000228364870172956	CASP1/TNFSF10/SHISA5/TLR4/NFKBIA	5
GO:2001056	BP	GO:2001056	positive regulation of cysteine-type endopeptidase activity	4/20	148/18723	0.0000164590560630096	0.000712228244181141	0.000378794543842469	CASP1/TNFSF10/PML/IFI16	4
GO:0071496	BP	GO:0071496	cellular response to external stimulus	5/20	320/18723	0.0000177478500623602	0.000734606663450734	0.000390696378947151	ATF3/CASP1/CASP5/IFI16/TLR4	5
GO:0001961	BP	GO:0001961	positive regulation of cytokine-mediated signaling pathway	3/20	50/18723	0.000019785605624215	0.000784829023093861	0.000417406855493307	CASP1/PARP9/CASP4	3
GO:0060759	BP	GO:0060759	regulation of response to cytokine stimulus	4/20	162/18723	0.0000234852030341664	0.000880948666182353	0.000468527541390659	CASP1/PARP9/CASP4/TLR4	4
GO:0072331	BP	GO:0072331	signal transduction by p53 class mediator	4/20	163/18723	0.0000240595223957365	0.000880948666182353	0.000468527541390659	PML/MUC1/IFI16/SHISA5	4
GO:0051098	BP	GO:0051098	regulation of binding	5/20	363/18723	0.0000325061828491542	0.00110191432271365	0.000586046869996977	PLAUR/PARP9/IFI16/DTX3L/NFKBIA	5
GO:0001836	BP	GO:0001836	release of cytochrome c from mitochondria	3/20	59/18723	0.0000326162667743549	0.00110191432271365	0.000586046869996977	PLAUR/TNFSF10/IFI6	3
GO:0009615	BP	GO:0009615	response to virus	5/20	367/18723	0.0000342549433951005	0.00110191432271365	0.000586046869996977	PARP9/PML/IFI16/DTX3L/IFI6	5
GO:0010950	BP	GO:0010950	positive regulation of endopeptidase activity	4/20	179/18723	0.0000347241908418168	0.00110191432271365	0.000586046869996977	CASP1/TNFSF10/PML/IFI16	4
GO:0032731	BP	GO:0032731	positive regulation of interleukin-1 beta production	3/20	62/18723	0.0000378673258795321	0.00116289336249402	0.000618478225740406	CASP1/IFI16/TLR4	3
GO:0043123	BP	GO:0043123	positive regulation of I-kappaB kinase/NF-kappaB signaling	4/20	186/18723	0.0000403405257367037	0.00120013064066694	0.000638282660505082	CASP1/TNFSF10/SHISA5/TLR4	4
GO:0050727	BP	GO:0050727	regulation of inflammatory response	5/20	386/18723	0.0000435863878459122	0.00125740124937298	0.000668741708257855	CASP1/CASP4/CASP5/TLR4/NFKBIA	5
GO:0006303	BP	GO:0006303	double-strand break repair via nonhomologous end joining	3/20	66/18723	0.0000456925896632782	0.00127939251057179	0.000680437635542935	PARP9/POLB/DTX3L	3
GO:0010952	BP	GO:0010952	positive regulation of peptidase activity	4/20	197/18723	0.0000504741987084874	0.00137289820487086	0.000730168107632555	CASP1/TNFSF10/PML/IFI16	4
GO:1903265	BP	GO:1903265	positive regulation of tumor necrosis factor-mediated signaling pathway	2/20	11/18723	0.000059280628061564	0.0015676432754058	0.00083374216659685	CASP1/CASP4	2
GO:0032732	BP	GO:0032732	positive regulation of interleukin-1 production	3/20	73/18723	0.0000618089519382611	0.00159032762824931	0.000845806710734099	CASP1/IFI16/TLR4	3
GO:0009612	BP	GO:0009612	response to mechanical stimulus	4/20	216/18723	0.0000721995627673357	0.00180878904617115	0.000961994174268379	CASP1/CASP5/TLR4/NFKBIA	4
GO:2001020	BP	GO:2001020	regulation of response to DNA damage stimulus	4/20	219/18723	0.000076167369907211	0.00185926502952987	0.000988839539146248	PARP9/PML/MUC1/DTX3L	4
GO:0071260	BP	GO:0071260	cellular response to mechanical stimulus	3/20	81/18723	0.0000843282659559939	0.00200701272975265	0.0010674183138114	CASP1/CASP5/TLR4	3
GO:2000779	BP	GO:2000779	regulation of double-strand break repair	3/20	85/18723	0.0000973563094599922	0.00221893248543958	0.00118012663146444	PARP9/PML/DTX3L	3
GO:0035563	BP	GO:0035563	positive regulation of chromatin binding	2/20	14/18723	0.0000978940802399816	0.00221893248543958	0.00118012663146444	PARP9/DTX3L	2
GO:2000117	BP	GO:2000117	negative regulation of cysteine-type endopeptidase activity	3/20	86/18723	0.000100806525345676	0.00223180958439729	0.00118697524336035	PLAUR/IFI16/IFI6	3
GO:0043122	BP	GO:0043122	regulation of I-kappaB kinase/NF-kappaB signaling	4/20	249/18723	0.000125110768709029	0.00261347950510323	0.00138996422153323	CASP1/TNFSF10/SHISA5/TLR4	4
GO:0070431	BP	GO:0070431	nucleotide-binding oligomerization domain containing 2 signaling pathway	2/20	16/18723	0.000128925738513529	0.00261347950510323	0.00138996422153323	TLR4/NFKBIA	2
GO:2001034	BP	GO:2001034	positive regulation of double-strand break repair via nonhomologous end joining	2/20	16/18723	0.000128925738513529	0.00261347950510323	0.00138996422153323	PARP9/DTX3L	2
GO:0006302	BP	GO:0006302	double-strand break repair	4/20	251/18723	0.000129026824306567	0.00261347950510323	0.00138996422153323	PARP9/POLB/PML/DTX3L	4
GO:0033209	BP	GO:0033209	tumor necrosis factor-mediated signaling pathway	3/20	99/18723	0.000153136770458457	0.00303721261409273	0.00161532426733592	CASP1/CASP4/NFKBIA	3
GO:0006977	BP	GO:0006977	DNA damage response, signal transduction by p53 class mediator resulting in cell cycle arrest	2/20	19/18723	0.000183366329735064	0.00356254583485267	0.00189471975515716	PML/MUC1	2
GO:0031349	BP	GO:0031349	positive regulation of defense response	4/20	278/18723	0.000191042132634889	0.00359770730228111	0.0019134201817749	PARP9/IFI16/TLR4/NFKBIA	4
GO:0008637	BP	GO:0008637	apoptotic mitochondrial changes	3/20	107/18723	0.00019273431976506	0.00359770730228111	0.0019134201817749	PLAUR/TNFSF10/IFI6	3
GO:0034504	BP	GO:0034504	protein localization to nucleus	4/20	290/18723	0.000224570755967104	0.00403968323307245	0.00214848256867299	PARP9/PML/DTX3L/NFKBIA	4
GO:0070269	BP	GO:0070269	pyroptosis	2/20	21/18723	0.000224898331252983	0.00403968323307245	0.00214848256867299	CASP1/CASP4	2
GO:0035561	BP	GO:0035561	regulation of chromatin binding	2/20	22/18723	0.00024722971218673	0.00435856825929197	0.00231807975754029	PARP9/DTX3L	2
GO:0051101	BP	GO:0051101	regulation of DNA binding	3/20	118/18723	0.000257248199641353	0.004373219393903	0.00232587188021599	PLAUR/IFI16/NFKBIA	3
GO:0071346	BP	GO:0071346	cellular response to interferon-gamma	3/20	118/18723	0.000257248199641353	0.004373219393903	0.00232587188021599	CASP1/PARP9/TLR4	3
GO:0051882	BP	GO:0051882	mitochondrial depolarization	2/20	23/18723	0.000270601974377125	0.00451952771240391	0.00240368512789283	CASP1/IFI6	2
GO:0036003	BP	GO:0036003	positive regulation of transcription from RNA polymerase II promoter in response to stress	2/20	24/18723	0.000295013092149467	0.00484228385734987	0.00257534114925397	ATF3/MUC1	2
GO:0016540	BP	GO:0016540	protein autoprocessing	2/20	25/18723	0.000320461042601418	0.00508464854260917	0.00270424142967162	CASP1/CASP4	2
GO:0070423	BP	GO:0070423	nucleotide-binding oligomerization domain containing signaling pathway	2/20	25/18723	0.000320461042601418	0.00508464854260917	0.00270424142967162	TLR4/NFKBIA	2
GO:0043280	BP	GO:0043280	positive regulation of cysteine-type endopeptidase activity involved in apoptotic process	3/20	129/18723	0.000334330816706737	0.00519587503397897	0.00276339660697024	CASP1/TNFSF10/PML	3
GO:0006282	BP	GO:0006282	regulation of DNA repair	3/20	130/18723	0.000341995410158187	0.00519587503397897	0.00276339660697024	PARP9/PML/DTX3L	3
GO:0035872	BP	GO:0035872	nucleotide-binding domain, leucine rich repeat containing receptor signaling pathway	2/20	26/18723	0.000346943805599825	0.00519587503397897	0.00276339660697024	TLR4/NFKBIA	2
GO:0045089	BP	GO:0045089	positive regulation of innate immune response	3/20	131/18723	0.000349772645472735	0.00519587503397897	0.00276339660697024	PARP9/IFI16/TLR4	3
GO:0002831	BP	GO:0002831	regulation of response to biotic stimulus	4/20	327/18723	0.000354760375219153	0.00519587503397897	0.00276339660697024	PARP9/IFI16/DTX3L/TLR4	4
GO:0071214	BP	GO:0071214	cellular response to abiotic stimulus	4/20	331/18723	0.000371500185563677	0.00527862950233761	0.00280740910064617	CASP1/CASP5/IFI16/TLR4	4
GO:0104004	BP	GO:0104004	cellular response to environmental stimulus	4/20	331/18723	0.000371500185563677	0.00527862950233761	0.00280740910064617	CASP1/CASP5/IFI16/TLR4	4
GO:0090200	BP	GO:0090200	positive regulation of release of cytochrome c from mitochondria	2/20	28/18723	0.000403005702530361	0.00564207983542505	0.00300070809469201	PLAUR/TNFSF10	2
GO:2001032	BP	GO:2001032	regulation of double-strand break repair via nonhomologous end joining	2/20	29/18723	0.000432580810013663	0.00590098885798584	0.00313840738687659	PARP9/DTX3L	2
GO:0034341	BP	GO:0034341	response to interferon-gamma	3/20	141/18723	0.000433896239557782	0.00590098885798584	0.00313840738687659	CASP1/PARP9/TLR4	3
GO:0070482	BP	GO:0070482	response to oxygen levels	4/20	347/18723	0.000444174614684305	0.00595569342506279	0.00316750169997258	CASP1/POLB/PML/CD38	4
GO:0031571	BP	GO:0031571	mitotic G1 DNA damage checkpoint signaling	2/20	30/18723	0.000463182677139454	0.00604881354225422	0.00321702710506886	PML/MUC1	2
GO:0045861	BP	GO:0045861	negative regulation of proteolysis	4/20	351/18723	0.000463827088849325	0.00604881354225422	0.00321702710506886	PLAUR/PML/IFI16/IFI6	4
GO:0002230	BP	GO:0002230	positive regulation of defense response to virus by host	2/20	31/18723	0.000494809297573111	0.00626194136374479	0.00333037792565374	PARP9/DTX3L	2
GO:0044819	BP	GO:0044819	mitotic G1/S transition checkpoint signaling	2/20	31/18723	0.000494809297573111	0.00626194136374479	0.00333037792565374	PML/MUC1	2
GO:0010212	BP	GO:0010212	response to ionizing radiation	3/20	148/18723	0.000499902881979626	0.00626194136374479	0.00333037792565374	POLB/PML/IFI16	3
GO:0001959	BP	GO:0001959	regulation of cytokine-mediated signaling pathway	3/20	150/18723	0.000519878076016706	0.00642758348529745	0.00341847374660336	CASP1/PARP9/CASP4	3
GO:0045862	BP	GO:0045862	positive regulation of proteolysis	4/20	372/18723	0.000577364198946637	0.00704680406919485	0.00374780269491676	CASP1/TNFSF10/PML/IFI16	4
GO:0051346	BP	GO:0051346	negative regulation of hydrolase activity	4/20	379/18723	0.000619261770813677	0.00746249627613444	0.00396888623266327	SORT1/PLAUR/IFI16/IFI6	4
GO:0030099	BP	GO:0030099	myeloid cell differentiation	4/20	381/18723	0.000631620514943148	0.00751628412782347	0.00399749299589019	PML/IFI16/TLR4/NFKBIA	4
GO:0002833	BP	GO:0002833	positive regulation of response to biotic stimulus	3/20	168/18723	0.000723057909510688	0.00849816209696512	0.00451969921344562	PARP9/IFI16/TLR4	3
GO:0051099	BP	GO:0051099	positive regulation of binding	3/20	173/18723	0.00078728389213665	0.00914017396724501	0.00486114957789126	PLAUR/PARP9/DTX3L	3
GO:2000781	BP	GO:2000781	positive regulation of double-strand break repair	2/20	40/18723	0.000825233093999229	0.00946532416249718	0.00503407886130158	PARP9/DTX3L	2
GO:0050691	BP	GO:0050691	regulation of defense response to virus by host	2/20	41/18723	0.000866997502606059	0.009825971696202	0.00522588720242499	PARP9/DTX3L	2
GO:0043409	BP	GO:0043409	negative regulation of MAPK cascade	3/20	180/18723	0.00088315382932531	0.00989132288844347	0.00526064386260649	ATF3/TLR4/PIK3CB	3
GO:0030890	BP	GO:0030890	positive regulation of B cell proliferation	2/20	42/18723	0.000909764775665357	0.0100708844934119	0.0053561426817018	TLR4/CD38	2
GO:0034142	BP	GO:0034142	toll-like receptor 4 signaling pathway	2/20	43/18723	0.000953532939638454	0.0104340615923656	0.00554929635772651	TLR4/NFKBIA	2
GO:0032103	BP	GO:0032103	positive regulation of response to external stimulus	4/20	427/18723	0.000967083382171191	0.0104620838616702	0.00556419984239645	PARP9/IFI16/TLR4/NFKBIA	4
GO:1904646	BP	GO:1904646	cellular response to amyloid-beta	2/20	45/18723	0.00104406405973173	0.0111679661220742	0.00593961931083336	CASP4/TLR4	2
GO:0010803	BP	GO:0010803	regulation of tumor necrosis factor-mediated signaling pathway	2/20	47/18723	0.00113857512877445	0.011911247501025	0.00633492928791801	CASP1/CASP4	2
GO:0043618	BP	GO:0043618	regulation of transcription from RNA polymerase II promoter in response to stress	2/20	47/18723	0.00113857512877445	0.011911247501025	0.00633492928791801	ATF3/MUC1	2
GO:0090199	BP	GO:0090199	regulation of release of cytochrome c from mitochondria	2/20	48/18723	0.00118731823907203	0.0122861626477888	0.00653432577795933	PLAUR/TNFSF10	2
GO:0051054	BP	GO:0051054	positive regulation of DNA metabolic process	3/20	201/18723	0.00121439711752989	0.0124312479127791	0.00661148855157754	PARP9/PML/DTX3L	3
GO:0071222	BP	GO:0071222	cellular response to lipopolysaccharide	3/20	209/18723	0.00135861475833763	0.0137567685470922	0.00731645916757115	CASP1/TLR4/NFKBIA	3
GO:0002218	BP	GO:0002218	activation of innate immune response	2/20	52/18723	0.00139216221296078	0.0137567685470922	0.00731645916757115	IFI16/TLR4	2
GO:0043392	BP	GO:0043392	negative regulation of DNA binding	2/20	52/18723	0.00139216221296078	0.0137567685470922	0.00731645916757115	IFI16/NFKBIA	2
GO:0019221	BP	GO:0019221	cytokine-mediated signaling pathway	4/20	472/18723	0.00140168755154196	0.0137567685470922	0.00731645916757115	CASP1/PARP9/CASP4/NFKBIA	4
GO:0043620	BP	GO:0043620	regulation of DNA-templated transcription in response to stress	2/20	53/18723	0.00144583133670122	0.0140452186993833	0.00746986974171091	ATF3/MUC1	2
GO:0007596	BP	GO:0007596	blood coagulation	3/20	217/18723	0.00151322383075323	0.0145068153573004	0.00771536730081986	PLAUR/TLR4/PIK3CB	3
GO:0045088	BP	GO:0045088	regulation of innate immune response	3/20	218/18723	0.00153329447696166	0.0145068153573004	0.00771536730081986	PARP9/IFI16/TLR4	3
GO:0008333	BP	GO:0008333	endosome to lysosome transport	2/20	55/18723	0.00155610572402268	0.0145068153573004	0.00771536730081986	SORT1/DTX3L	2
GO:0071219	BP	GO:0071219	cellular response to molecule of bacterial origin	3/20	221/18723	0.00159451191380201	0.0145068153573004	0.00771536730081986	CASP1/TLR4/NFKBIA	3
GO:0010332	BP	GO:0010332	response to gamma radiation	2/20	56/18723	0.00161270710789762	0.0145068153573004	0.00771536730081986	POLB/PML	2
GO:1904645	BP	GO:1904645	response to amyloid-beta	2/20	56/18723	0.00161270710789762	0.0145068153573004	0.00771536730081986	CASP4/TLR4	2
GO:0007599	BP	GO:0007599	hemostasis	3/20	222/18723	0.00161525465112798	0.0145068153573004	0.00771536730081986	PLAUR/TLR4/PIK3CB	3
GO:0050817	BP	GO:0050817	coagulation	3/20	222/18723	0.00161525465112798	0.0145068153573004	0.00771536730081986	PLAUR/TLR4/PIK3CB	3
GO:2001234	BP	GO:2001234	negative regulation of apoptotic signaling pathway	3/20	224/18723	0.00165724865932597	0.0147448665764329	0.00784197348879284	PLAUR/MUC1/IFI6	3
GO:0016485	BP	GO:0016485	protein processing	3/20	225/18723	0.00167850097215182	0.0147956752360049	0.00786899578562401	CASP1/CASP4/IFI16	3
GO:0071356	BP	GO:0071356	cellular response to tumor necrosis factor	3/20	229/18723	0.00176522434872699	0.0154173722934687	0.00819964183232912	CASP1/CASP4/NFKBIA	3
GO:0002753	BP	GO:0002753	cytoplasmic pattern recognition receptor signaling pathway	2/20	60/18723	0.00184882877294345	0.0158566215481276	0.00843325405202274	TLR4/NFKBIA	2
GO:0031663	BP	GO:0031663	lipopolysaccharide-mediated signaling pathway	2/20	60/18723	0.00184882877294345	0.0158566215481276	0.00843325405202274	TLR4/NFKBIA	2
GO:0070059	BP	GO:0070059	intrinsic apoptotic signaling pathway in response to endoplasmic reticulum stress	2/20	63/18723	0.00203606797805449	0.0173065778134632	0.00920440505116739	CASP4/PML	2
GO:0030888	BP	GO:0030888	regulation of B cell proliferation	2/20	64/18723	0.0021004037405413	0.0176954368229674	0.00941121750535973	TLR4/CD38	2
GO:0071216	BP	GO:0071216	cellular response to biotic stimulus	3/20	246/18723	0.00216505795454867	0.0180801330941257	0.00961581603082097	CASP1/TLR4/NFKBIA	3
GO:0010951	BP	GO:0010951	negative regulation of endopeptidase activity	3/20	252/18723	0.00231856509821796	0.0191936867261174	0.0102080532013075	PLAUR/IFI16/IFI6	3
GO:0034612	BP	GO:0034612	response to tumor necrosis factor	3/20	253/18723	0.00234479150439865	0.0192434613119613	0.0102345255319034	CASP1/CASP4/NFKBIA	3
GO:0034976	BP	GO:0034976	response to endoplasmic reticulum stress	3/20	256/18723	0.00242458044185463	0.0196565140905036	0.0104542053046575	ATF3/CASP4/PML	3
GO:0050688	BP	GO:0050688	regulation of defense response to virus	2/20	69/18723	0.00243641666247839	0.0196565140905036	0.0104542053046575	PARP9/DTX3L	2
GO:0010466	BP	GO:0010466	negative regulation of peptidase activity	3/20	262/18723	0.0025891934745778	0.0207135477966224	0.0110163826737897	PLAUR/IFI16/IFI6	3
GO:0030330	BP	GO:0030330	DNA damage response, signal transduction by p53 class mediator	2/20	72/18723	0.00264942311128383	0.0210187566828517	0.0111787062853291	PML/MUC1	2
GO:0030522	BP	GO:0030522	intracellular receptor signaling pathway	3/20	265/18723	0.00267404210914189	0.0210387445281246	0.0111893367072401	PML/TLR4/NFKBIA	3
GO:0042058	BP	GO:0042058	regulation of epidermal growth factor receptor signaling pathway	2/20	73/18723	0.00272231365098371	0.0210702650059877	0.0112061006942504	PLAUR/IFI6	2
GO:0045739	BP	GO:0045739	positive regulation of DNA repair	2/20	73/18723	0.00272231365098371	0.0210702650059877	0.0112061006942504	PARP9/DTX3L	2
GO:0010822	BP	GO:0010822	positive regulation of mitochondrion organization	2/20	74/18723	0.00279614523208679	0.021295442087573	0.0113258598453368	PLAUR/TNFSF10	2
GO:0051881	BP	GO:0051881	regulation of mitochondrial membrane potential	2/20	74/18723	0.00279614523208679	0.021295442087573	0.0113258598453368	CASP1/IFI6	2
GO:0043154	BP	GO:0043154	negative regulation of cysteine-type endopeptidase activity involved in apoptotic process	2/20	78/18723	0.00310084424455375	0.0232441237859462	0.0123622551316233	PLAUR/IFI6	2
GO:0070373	BP	GO:0070373	negative regulation of ERK1 and ERK2 cascade	2/20	78/18723	0.00310084424455375	0.0232441237859462	0.0123622551316233	ATF3/TLR4	2
GO:1901184	BP	GO:1901184	regulation of ERBB signaling pathway	2/20	79/18723	0.00317935276103721	0.0236464361602142	0.0125762226814054	PLAUR/IFI6	2
GO:0044773	BP	GO:0044773	mitotic DNA damage checkpoint signaling	2/20	81/18723	0.00333915717441871	0.0246424622484233	0.0131059534956785	PML/MUC1	2
GO:0008625	BP	GO:0008625	extrinsic apoptotic signaling pathway via death domain receptors	2/20	82/18723	0.00342044932868221	0.0250482135454267	0.0133217500169728	SORT1/ATF3	2
GO:0051899	BP	GO:0051899	membrane depolarization	2/20	83/18723	0.00350266562389609	0.02545448606068	0.0135378237452312	CASP1/IFI6	2
GO:0051604	BP	GO:0051604	protein maturation	3/20	294/18723	0.00358418378524362	0.0256668089763541	0.0136507464812321	CASP1/CASP4/IFI16	3
GO:2000134	BP	GO:2000134	negative regulation of G1/S transition of mitotic cell cycle	2/20	84/18723	0.00358580419522594	0.0256668089763541	0.0136507464812321	PML/MUC1	2
GO:0044774	BP	GO:0044774	mitotic DNA integrity checkpoint signaling	2/20	85/18723	0.00366986318042512	0.0260724608042143	0.013866490100428	PML/MUC1	2
GO:1900182	BP	GO:1900182	positive regulation of protein localization to nucleus	2/20	87/18723	0.00384073495636585	0.0270842939145207	0.0144046277895671	PARP9/DTX3L	2
GO:0050829	BP	GO:0050829	defense response to Gram-negative bacterium	2/20	88/18723	0.00392754403552612	0.0274928082486829	0.0146218938164711	CASP1/TLR4	2
GO:0001666	BP	GO:0001666	response to hypoxia	3/20	307/18723	0.00404679133763891	0.0281072816503599	0.0149486980029004	CASP1/PML/CD38	3
GO:0034109	BP	GO:0034109	homotypic cell-cell adhesion	2/20	90/18723	0.00410389931659666	0.0281072816503599	0.0149486980029004	PLAUR/PIK3CB	2
GO:0045638	BP	GO:0045638	negative regulation of myeloid cell differentiation	2/20	90/18723	0.00410389931659666	0.0281072816503599	0.0149486980029004	TLR4/NFKBIA	2
GO:0048525	BP	GO:0048525	negative regulation of viral process	2/20	92/18723	0.00428389177849722	0.0291304640937811	0.0154928717703546	PML/IFI16	2
GO:1902807	BP	GO:1902807	negative regulation of cell cycle G1/S phase transition	2/20	93/18723	0.00437524734332106	0.0295406770981677	0.0157110412253634	PML/MUC1	2
GO:0010506	BP	GO:0010506	regulation of autophagy	3/20	317/18723	0.00442642850839404	0.0296757742252896	0.0157828918646222	CASP1/IFI16/PIK3CB	3
GO:0045185	BP	GO:0045185	maintenance of protein location	2/20	94/18723	0.0044675066777528	0.0297417227777669	0.0158179662274501	PML/NFKBIA	2
GO:0036473	BP	GO:0036473	cell death in response to oxidative stress	2/20	95/18723	0.00456066794525991	0.0301510825269961	0.0160356818835528	PML/TLR4	2
GO:0036293	BP	GO:0036293	response to decreased oxygen levels	3/20	322/18723	0.00462413183242231	0.0303598172721796	0.016146696271471	CASP1/PML/CD38	3
GO:2001243	BP	GO:2001243	negative regulation of intrinsic apoptotic signaling pathway	2/20	98/18723	0.00484554501921722	0.0315956086184575	0.0168039448755839	PLAUR/MUC1	2
GO:0042100	BP	GO:0042100	B cell proliferation	2/20	99/18723	0.00494229570475864	0.032007248373675	0.0170228731399134	TLR4/CD38	2
GO:0032496	BP	GO:0032496	response to lipopolysaccharide	3/20	343/18723	0.00551302713819207	0.0354059963665604	0.0188304779437368	CASP1/TLR4/NFKBIA	3
GO:2001022	BP	GO:2001022	positive regulation of response to DNA damage stimulus	2/20	105/18723	0.00554148472543854	0.0354059963665604	0.0188304779437368	PARP9/DTX3L	2
GO:0007173	BP	GO:0007173	epidermal growth factor receptor signaling pathway	2/20	108/18723	0.005853009347866	0.0371470993277895	0.0197564736584108	PLAUR/IFI6	2
GO:0051052	BP	GO:0051052	regulation of DNA metabolic process	3/20	359/18723	0.0062551128287656	0.0393366273943058	0.0209209617167858	PARP9/PML/DTX3L	3
GO:1901222	BP	GO:1901222	regulation of NIK/NF-kappaB signaling	2/20	112/18723	0.00628063798732614	0.0393366273943058	0.0209209617167858	TLR4/NFKBIA	2
GO:0002237	BP	GO:0002237	response to molecule of bacterial origin	3/20	363/18723	0.00644956501444665	0.0401306267565569	0.0213432457650419	CASP1/TLR4/NFKBIA	3
GO:0007041	BP	GO:0007041	lysosomal transport	2/20	114/18723	0.00649967533719148	0.0401798111753655	0.0213694042186542	SORT1/DTX3L	2
GO:0000077	BP	GO:0000077	DNA damage checkpoint signaling	2/20	115/18723	0.00661049350775945	0.0406012246412064	0.0215935305754315	PML/MUC1	2
GO:0022612	BP	GO:0022612	gland morphogenesis	2/20	118/18723	0.00694812460759097	0.042401375810427	0.0225509307439356	POLB/PML	2
GO:0002253	BP	GO:0002253	activation of immune response	3/20	375/18723	0.00705465302414304	0.0427772591018101	0.0227508421361904	IFI16/TLR4/CD38	3
GO:0050878	BP	GO:0050878	regulation of body fluid levels	3/20	379/18723	0.00726365205711796	0.0433962254391596	0.0230800358649224	PLAUR/TLR4/PIK3CB	3
GO:0002224	BP	GO:0002224	toll-like receptor signaling pathway	2/20	121/18723	0.00729348326708565	0.0433962254391596	0.0230800358649224	TLR4/NFKBIA	2
GO:0038127	BP	GO:0038127	ERBB signaling pathway	2/20	121/18723	0.00729348326708565	0.0433962254391596	0.0230800358649224	PLAUR/IFI6	2
GO:0030168	BP	GO:0030168	platelet activation	2/20	123/18723	0.00752799183981087	0.0442385693302466	0.0235280316760821	TLR4/PIK3CB	2
GO:0031570	BP	GO:0031570	DNA integrity checkpoint signaling	2/20	123/18723	0.00752799183981087	0.0442385693302466	0.0235280316760821	PML/MUC1	2
GO:0007093	BP	GO:0007093	mitotic cell cycle checkpoint signaling	2/20	129/18723	0.00825185585205367	0.0481948881665956	0.0256321773641447	PML/MUC1	2
GO:0061702	CC	GO:0061702	inflammasome complex	3/20	17/19550	6.16913457018766e-07	0.0000326964132219946	0.0000279234512124284	CASP1/CASP4/CASP5	3
GO:0005769	CC	GO:0005769	early endosome	4/20	394/19550	0.000609430818551185	0.0161499166916064	0.0137923816830005	SORT1/PML/DTX3L/TLR4	4
GO:0097199	MF	GO:0097199	cysteine-type endopeptidase activity involved in apoptotic signaling pathway	3/20	10/18368	1.31829127208154e-07	0.0000105463301766523	4.5793275767043e-06	CASP1/CASP4/CASP5	3
GO:0097153	MF	GO:0097153	cysteine-type endopeptidase activity involved in apoptotic process	3/20	15/18368	4.98119433702774e-07	0.000019924777348111	8.65154805904819e-06	CASP1/CASP4/CASP5	3
GO:0097677	MF	GO:0097677	STAT family protein binding	2/20	12/18368	0.0000738566207067864	0.00178579089856707	0.000775409205956754	PARP9/DTX3L	2
GO:0050135	MF	GO:0050135	NAD(P)+ nucleosidase activity	2/20	16/18368	0.00013393431739253	0.00178579089856707	0.000775409205956754	TLR4/CD38	2
GO:0050700	MF	GO:0050700	CARD domain binding	2/20	16/18368	0.00013393431739253	0.00178579089856707	0.000775409205956754	CASP1/CASP4	2
GO:0061809	MF	GO:0061809	NAD+ nucleotidase, cyclic ADP-ribose generating	2/20	16/18368	0.00013393431739253	0.00178579089856707	0.000775409205956754	TLR4/CD38	2
GO:0004197	MF	GO:0004197	cysteine-type endopeptidase activity	3/20	119/18368	0.00027888434432631	0.00318724964944354	0.00138393734778469	CASP1/CASP4/CASP5	3
GO:0044389	MF	GO:0044389	ubiquitin-like protein ligase binding	4/20	316/18368	0.000334928748225293	0.00334928748225293	0.00145429588045193	PARP9/PML/DTX3L/NFKBIA	4
GO:0003953	MF	GO:0003953	NAD+ nucleosidase activity	2/20	28/18368	0.000418599710199815	0.00372088631288725	0.00161564800427999	TLR4/CD38	2
GO:0008234	MF	GO:0008234	cysteine-type peptidase activity	3/20	190/18368	0.00109088783309333	0.00872710266474668	0.00378939984127158	CASP1/CASP4/CASP5	3
GO:0016799	MF	GO:0016799	hydrolase activity, hydrolyzing N-glycosyl compounds	2/20	50/18368	0.00133723543768039	0.00972534863767559	0.00422284875056966	TLR4/CD38	2
GO:0004857	MF	GO:0004857	enzyme inhibitor activity	2/20	70/18368	0.00260210875051769	0.017347391670118	0.00753242006728806	PARP9/DTX3L	2
GO:0061629	MF	GO:0061629	RNA polymerase II-specific DNA-binding transcription factor binding	3/20	299/18368	0.00396469420955828	0.0243981182126664	0.0105939197502367	PARP9/DTX3L/NFKBIA	3
GO:0140678	MF	GO:0140678	molecular function inhibitor activity	2/20	128/18368	0.00843325767287603	0.0454084134334185	0.0197168110960896	PARP9/DTX3L	2
GO:0140297	MF	GO:0140297	DNA-binding transcription factor binding	3/20	394/18368	0.00851407751876598	0.0454084134334185	0.0197168110960896	PARP9/DTX3L/NFKBIA	3
GO:0016798	MF	GO:0016798	hydrolase activity, acting on glycosyl bonds	2/20	144/18368	0.010572174189372	0.0456334613319013	0.0198145292625361	TLR4/CD38	2
GO:0004175	MF	GO:0004175	endopeptidase activity	3/20	430/18368	0.010801869132546	0.0456334613319013	0.0198145292625361	CASP1/CASP4/CASP5	3
GO:0016303	MF	GO:0016303	1-phosphatidylinositol-3-kinase activity	1/20	10/18368	0.0108379470663266	0.0456334613319013	0.0198145292625361	PIK3CB	1
GO:0052813	MF	GO:0052813	phosphatidylinositol bisphosphate kinase activity	1/20	10/18368	0.0108379470663266	0.0456334613319013	0.0198145292625361	PIK3CB	1
GO:0003906	MF	GO:0003906	DNA-(apurinic or apyrimidinic site) endonuclease activity	1/20	12/18368	0.0129921036148948	0.049493728056742	0.0214906977088485	POLB	1
GO:0035004	MF	GO:0035004	phosphatidylinositol 3-kinase activity	1/20	12/18368	0.0129921036148948	0.049493728056742	0.0214906977088485	PIK3CB	1
