# Supplementary material for: Identification of apoptosis-related gene signatures as potential biomarkers for differentiating active from latent tuberculosis via bioinformatics analysis
Source: Front Cell Infect Microbiol. 2024 Jan 19;14:1285493. doi: 10.3389/fcimb.2024.1285493 (PMC10834671; doi:10.3389/fcimb.2024.1285493)
Supplement: Supplementary file 3 [file Table_3.xls]

ID	Description	GeneRatio	BgRatio	pvalue	p.adjust	qvalue	geneID	Count
hsa05132	Salmonella infection	7/15	249/8146	1.19679209369216e-07	0.0000171141269397978	0.0000122198771671725	CASP1/CASP4/TNFSF10/CASP5/TLR4/NFKBIA/PIK3CB	7
hsa05164	Influenza A	6/15	171/8146	3.35404140197889e-07	0.000023981396024149	0.0000171232639995764	CASP1/TNFSF10/PML/TLR4/NFKBIA/PIK3CB	6
hsa04621	NOD-like receptor signaling pathway	6/15	184/8146	5.17384193121026e-07	0.0000246619798721023	0.0000176092163974525	CASP1/CASP4/CASP5/IFI16/TLR4/NFKBIA	6
hsa05130	Pathogenic Escherichia coli infection	5/15	197/8146	0.000019384923142731	0.000693011002352635	0.000494825669696029	CASP1/CASP4/TNFSF10/TLR4/NFKBIA	5
hsa05417	Lipid and atherosclerosis	5/15	215/8146	0.0000295849041051288	0.000846128257406685	0.000604154883831052	CASP1/TNFSF10/TLR4/NFKBIA/PIK3CB	5
hsa05131	Shigellosis	5/15	247/8146	0.0000576152227563593	0.00137316280902656	0.000980469580239798	CASP1/CASP4/TLR4/NFKBIA/PIK3CB	5
hsa05135	Yersinia infection	4/15	137/8146	0.0000905057764960173	0.00184890371984721	0.00132015944663364	CASP1/TLR4/NFKBIA/PIK3CB	4
hsa05134	Legionellosis	3/15	57/8146	0.000139255674974088	0.00248919519016183	0.00177734216743244	CASP1/TLR4/NFKBIA	3
hsa04613	Neutrophil extracellular trap formation	4/15	190/8146	0.000319948037127491	0.0050836188121368	0.00362981983641715	CASP1/CASP4/TLR4/PIK3CB	4
hsa05235	PD-L1 expression and PD-1 checkpoint pathway in cancer	3/15	89/8146	0.000521658024399556	0.00745970974891365	0.00532640298597441	TLR4/NFKBIA/PIK3CB	3
hsa05171	Coronavirus disease - COVID-19	4/15	232/8146	0.000683243054967252	0.00840336812980465	0.00600019660354105	CASP1/TLR4/NFKBIA/PIK3CB	4
hsa05142	Chagas disease	3/15	102/8146	0.000777425718399603	0.00840336812980465	0.00600019660354105	TLR4/NFKBIA/PIK3CB	3
hsa04620	Toll-like receptor signaling pathway	3/15	104/8146	0.000822707369351504	0.00840336812980465	0.00600019660354105	TLR4/NFKBIA/PIK3CB	3
hsa04625	C-type lectin receptor signaling pathway	3/15	104/8146	0.000822707369351504	0.00840336812980465	0.00600019660354105	CASP1/NFKBIA/PIK3CB	3
hsa04722	Neurotrophin signaling pathway	3/15	119/8146	0.00121665631381896	0.0115987901917407	0.00828180087301325	SORT1/NFKBIA/PIK3CB	3
hsa04210	Apoptosis	3/15	136/8146	0.00178790097396548	0.0159793649548165	0.0114096312154376	TNFSF10/NFKBIA/PIK3CB	3
hsa05162	Measles	3/15	139/8146	0.00190342325548371	0.0160111485608336	0.011432325435413	TLR4/NFKBIA/PIK3CB	3
hsa04217	Necroptosis	3/15	159/8146	0.00279408009339277	0.0221759683065667	0.0158341474106512	CASP1/TNFSF10/TLR4	3
hsa05161	Hepatitis B	3/15	162/8146	0.00294645732744592	0.0221759683065667	0.0158341474106512	TLR4/NFKBIA/PIK3CB	3
hsa05203	Viral carcinogenesis	3/15	204/8146	0.00563726857364328	0.0376554797229866	0.0268868717933728	POLB/NFKBIA/PIK3CB	3
hsa05205	Proteoglycans in cancer	3/15	205/8146	0.00571464080219229	0.0376554797229866	0.0268868717933728	PLAUR/TLR4/PIK3CB	3
hsa04623	Cytosolic DNA-sensing pathway	2/15	63/8146	0.00579315072661332	0.0376554797229866	0.0268868717933728	CASP1/NFKBIA	2
hsa05170	Human immunodeficiency virus 1 infection	3/15	212/8146	0.00627437243080788	0.0389118137887259	0.0277839229849571	TLR4/NFKBIA/PIK3CB	3
hsa05221	Acute myeloid leukemia	2/15	67/8146	0.00653065406244351	0.0389118137887259	0.0277839229849571	PML/PIK3CB	2
hsa05166	Human T-cell leukemia virus 1 infection	3/15	222/8146	0.00712979106947222	0.0407824049173811	0.0291195677363707	POLB/NFKBIA/PIK3CB	3
hsa05133	Pertussis	2/15	76/8146	0.00833803233879567	0.0436727083087693	0.0311833103124815	CASP1/TLR4	2
hsa05220	Chronic myeloid leukemia	2/15	76/8146	0.00833803233879567	0.0436727083087693	0.0311833103124815	NFKBIA/PIK3CB	2
hsa05140	Leishmaniasis	2/15	77/8146	0.00855129952898978	0.0436727083087693	0.0311833103124815	TLR4/NFKBIA	2
hsa04662	B cell receptor signaling pathway	2/15	82/8146	0.00965433588019845	0.0476058631333924	0.0339916726090472	NFKBIA/PIK3CB	2
