# Supplementary material for: Identification of apoptosis-related gene signatures as potential biomarkers for differentiating active from latent tuberculosis via bioinformatics analysis
Source: Front Cell Infect Microbiol. 2024 Jan 19;14:1285493. doi: 10.3389/fcimb.2024.1285493 (PMC10834671; doi:10.3389/fcimb.2024.1285493)
Supplement: Supplementary file 4 [file Table_4.xls]

## Sheet: 01.score
gene.name	MCC	MNC	degree	EPC
TLR4	26	8	10	6.181
CASP1	20	6	6	5.635
TNFSF10	15	5	6	5.498
CASP4	12	4	4	4.979
NFKBIA	8	4	4	5.017
CASP5	6	3	3	4.479
IFI16	5	2	5	4.974
IFI6	3	2	3	3.834
PARP9	3	2	3	3.323
PIK3CB	2	2	2	3.876
ATF3	2	2	2	3.57
PLAUR	1	1	1	2.63
PML	1	1	1	2.339
DTX3L	1	1	1	1.91
CD38	1	1	1	2.647

## Sheet: 02.gene
MCC	MNC	Degree	EPC
TLR4	TLR4	TLR4	TLR4
CASP1	CASP1	CASP1	CASP1
TNFSF10	TNFSF10	TNFSF10	TNFSF10
CASP4	CASP4	CASP4	CASP4
NFKBIA	NFKBIA	NFKBIA	NFKBIA
CASP5	CASP5	CASP5	CASP5
IFI16	IFI16	IFI16	IFI16
IFI6	IFI6	IFI6	IFI6
PARP9	PARP9	PARP9	PIK3CB
PIK3CB	PIK3CB	PIK3CB	ATF3
ATF3	ATF3	ATF3

## Sheet: 03.data
gene.name	MCC	MNC	Degree	EPC
TLR4	1	1	1	1
CASP1	1	1	1	1
TNFSF10	1	1	1	1
CASP4	1	1	1	1
NFKBIA	1	1	1	1
CASP5	1	1	1	1
IFI16	1	1	1	1
IFI6	1	1	1	1
PARP9	1	1	1	0
PIK3CB	1	1	1	1
ATF3	1	1	1	1
